# Supplementary material for: Homologous Delta-12 Fatty Acid Desaturase (FAD2) Genes Affect Gene Expression and Linoleic Acid Levels in Lentinula edodes under Heat Stress
Source: J Fungi (Basel). 2024 Jul 18;10(7):496. doi: 10.3390/jof10070496 (PMC11277945; doi:10.3390/jof10070496)
Supplement: Supplementary file 1 [file jof-10-00496-s001.zip]

Archive with 1 entries (1 files):
- jof-3046907-supplementary.pdf
